# Supplementary material for: Causal association between serum total bilirubin and cholelithiasis: a bidirectional two-sample Mendelian randomization study
Source: Front Endocrinol (Lausanne). 2023 Jul 4;14:1178486. doi: 10.3389/fendo.2023.1178486 (PMC10352914; doi:10.3389/fendo.2023.1178486)
Supplement: Supplementary file 2 [file Table_1.xlsx]

## Sheet: table3 - 副本
Table S1:
SNP	effect_allele.exposure	other_allele.exposure	se.exposure	pval.exposure	beta.exposure	eaf.exposure	chr	pos.exposure	samplesize.exposure	F	R2
rs9409517	G	C	0.0023571	4.55e-08	-0.01289	0.39508	9	97077155	342829	29.91	7.94e-05
rs9438901	A	G	0.0032906	4.06e-08	0.018061	0.85781	1	25584976	342829	30.13	7.96e-05
rs4793943	G	C	0.0030433	4.11e-08	-0.016697	0.17343	17	46666937	342829	30.1	7.99e-05
rs12651414	A	C	0.0027023	3.76e-08	0.014868	0.23785	4	175126378	342829	30.27	8.01e-05
rs4129887	C	T	0.0023142	3.37e-08	-0.012777	0.5633	16	79432671	342829	30.48	8.03e-05
rs7214175	T	C	0.0030631	3.56e-08	-0.016883	0.17075	17	59188325	342829	30.38	8.07e-05
rs7595455	A	T	0.0024523	4.18e-08	0.013447	0.33646	2	26105877	342829	30.07	8.07e-05
rs10478063	T	G	0.0024694	3.68e-08	-0.013596	0.3244	5	111013695	342829	30.31	8.1e-05
rs873642	T	C	0.0035084	3.04e-08	-0.019433	0.12251	14	65230059	342829	30.68	8.12e-05
rs74726681	G	A	0.0025199	2.89e-08	-0.013981	0.29701	19	12994353	342829	30.78	8.16e-05
rs8041523	T	C	0.0023256	2.24e-08	0.013006	0.42586	15	73982556	342829	31.28	8.27e-05
rs34979631	T	C	0.0027584	2e-08	0.01548	0.22557	9	119255297	342829	31.49	8.37e-05
rs1992769	A	C	0.0023086	1.94e-08	-0.012968	0.5051	2	101575474	342829	31.55	8.41e-05
rs150754448	A	G	0.003177	1.63e-08	0.017943	0.15553	10	5266874	342829	31.9	8.46e-05
rs10495928	G	A	0.0024345	1.47e-08	-0.013791	0.33575	2	46353166	342829	32.09	8.48e-05
rs1810504	C	G	0.0031864	1.44e-08	0.018062	0.8462	20	17845072	342829	32.13	8.49e-05
rs247831	G	C	0.0026434	1.32e-08	-0.015026	0.25521	16	84581893	342829	32.31	8.58e-05
rs62020698	T	C	0.0039805	8.48e-09	-0.022923	0.091708	15	43237414	342829	33.16	8.75e-05
rs10841556	G	A	0.0024046	9.15e-09	0.013817	0.35896	12	20651995	342829	33.02	8.79e-05
rs6802898	T	C	0.0035028	6.81e-09	-0.020301	0.12224	3	12391207	342829	33.59	8.84e-05
rs11917973	T	C	0.0023178	8.14e-09	0.013364	0.46343	3	195838613	342829	33.24	8.88e-05
rs2978457	C	T	0.0023029	6.98e-09	-0.013338	0.48175	8	42324760	342829	33.55	8.88e-05
rs11376056	CG	C	0.0030546	9.25e-09	0.017546	0.82472	6	111711232	342829	32.99	8.9e-05
rs9608828	G	C	0.0049138	6.68e-09	-0.028495	0.058382	22	30373427	342829	33.63	8.93e-05
rs79485702	G	A	0.0026028	1.43e-08	0.014758	0.28916	3	154679652	342829	32.15	8.95e-05
rs2657878	T	C	0.0030115	5.73e-09	0.017541	0.17899	12	56866962	342829	33.93	9.04e-05
rs11224309	G	C	0.00388	4.09e-09	0.022817	0.097333	11	100463238	342829	34.58	9.15e-05
rs13092376	C	A	0.002338	4.43e-09	0.013718	0.41903	3	196516288	342829	34.43	9.16e-05
rs72835688	T	C	0.0050224	8.97e-09	-0.028875	0.059428	6	12811955	342829	33.05	9.32e-05
rs33963055	T	C	0.0030572	1.5e-09	0.018481	0.17089	8	23407178	342829	36.54	9.68e-05
rs12938360	C	T	0.0029528	1.14e-09	0.017978	0.19197	17	27149900	342829	37.07	0.000100271
rs17567190	T	C	0.0031181	9.02e-10	-0.019101	0.16525	9	137106964	342829	37.53	0.000100656
rs730551	T	C	0.0023116	7.34e-10	0.014236	0.48002	6	6971753	342829	37.93	0.00010117
rs10003923	C	T	0.0023415	6.91e-10	0.014443	0.41903	4	175086079	342829	38.05	0.000101565
rs2053799	G	A	0.0023318	5.82e-10	0.014446	0.57547	2	32883197	342829	38.38	0.000101966
rs10876376	A	G	0.0023213	5.11e-10	0.014429	0.5479	12	53261822	342829	38.64	0.000103143
rs4243177	G	A	0.0023673	3.63e-10	0.014842	0.62495	16	79703829	342829	39.31	0.000103264
rs4790908	G	T	0.0029084	2.75e-10	-0.01836	0.19444	17	65852907	342829	39.85	0.000105599
rs2267846	A	G	0.0026054	3.4e-10	0.016361	0.27281	3	48556339	342829	39.43	0.000106208
rs7667722	A	G	0.0022997	2.34e-10	-0.014574	0.50439	4	145083342	342829	40.16	0.000106193
rs17316633	A	G	0.0026065	2.1e-10	0.016561	0.26445	4	110825634	342829	40.37	0.000106699
rs9826148	T	C	0.0037076	9.91e-11	-0.023983	0.10871	3	114464858	342829	41.84	0.000111462
rs2535613	G	A	0.0024877	4.17e-10	-0.015543	0.6299	17	15868225	342829	39.04	0.000112639
rs5023357	G	T	0.0036977	6.66e-11	-0.02414	0.10882	4	124770793	342829	42.62	0.000113026
rs4925546	G	A	0.0023838	5.58e-11	-0.015625	0.63035	1	247602968	342829	42.96	0.000113774
rs13171367	G	A	0.0029279	4.53e-11	-0.019283	0.19125	5	122814733	342829	43.37	0.000115026
rs6943025	A	T	0.003336	5.61e-11	0.021864	0.85798	7	98037557	342829	42.95	0.000116497
rs4680338	G	C	0.0023615	4.17e-11	-0.015582	0.40238	3	156794425	342829	43.54	0.000116772
rs2522051	C	T	0.0023086	2.9e-11	-0.015356	0.45369	5	131797578	342829	44.24	0.000116892
rs76895963	G	T	0.0088231	1.33e-09	0.053505	0.021083	12	4384844	342829	36.77	0.000118167
rs11185654	G	C	0.0025063	1.84e-11	-0.016839	0.30298	9	137235730	342829	45.14	0.000119763
rs3768321	T	G	0.0028972	9.72e-12	-0.019732	0.19677	1	40035928	342829	46.39	0.000123075
rs1800759	G	T	0.0023692	5.83e-12	-0.01631	0.6139	4	100065509	342829	47.39	0.000126106
rs1474865	C	G	0.0036035	5.9e-12	-0.0248	0.11746	17	76118887	342829	47.36	0.000127514
rs6129760	G	A	0.0024611	1.26e-12	0.017471	0.32286	20	39746403	342829	50.39	0.000133462
rs1762486	A	G	0.0024527	2.24e-12	0.017215	0.65639	1	107627697	342829	49.26	0.000133682
rs1490384	T	C	0.0023005	9.63e-13	-0.016416	0.49816	6	126851160	342829	50.92	0.000134741
rs72679504	A	C	0.0058785	8.02e-13	0.042097	0.040234	14	50960170	342829	51.28	0.000136865
rs7222046	G	A	0.0023357	7.78e-13	0.016736	0.4314	17	7806529	342829	51.34	0.000137411
rs1131114	C	T	0.0026086	2.56e-13	-0.019085	0.26494	6	31235869	342829	53.53	0.000141868
rs2035403	G	A	0.0023454	1.25e-13	-0.017384	0.39977	4	88018991	342829	54.94	0.00014503
rs2792759	T	C	0.0025782	7.11e-14	-0.019301	0.72584	10	113936855	342829	56.04	0.000148264
rs59824590	AC	A	0.002338	5.08e-14	-0.017606	0.58811	6	42920416	342829	56.71	0.000150173
rs7894137	T	C	0.0031842	2.63e-14	-0.02425	0.15371	10	96418778	342829	58	0.000152994
rs2670430	G	C	0.0035131	2.52e-14	0.026775	0.87787	4	69689122	342829	58.09	0.000153724
rs157594	G	T	0.0024468	1.05e-13	0.018193	0.61588	19	45425175	342829	55.29	0.000156604
rs4808579	C	T	0.0023574	7.06e-15	-0.01835	0.39175	19	17255734	342829	60.59	0.00016047
rs4671605	T	C	0.0026198	6.23e-15	0.020434	0.73446	2	64887382	342829	60.84	0.000162868
rs662138	G	C	0.0029422	1.82e-15	-0.0234	0.18743	6	160564476	342829	63.25	0.000166787
rs11920090	A	T	0.0034862	7.28e-16	0.02812	0.12425	3	170717521	342829	65.06	0.000172083
rs181207	T	C	0.0024424	3.72e-16	-0.019901	0.3362	16	28513530	342829	66.39	0.000176773
rs676388	C	T	0.0023135	1.77e-16	0.019056	0.53588	19	49211969	342829	67.85	0.000180631
rs3117106	C	T	0.0031222	1.24e-16	-0.025849	0.16181	6	32343369	342829	68.54	0.000181245
rs7526446	A	C	0.0024179	1.82e-16	0.019909	0.63709	1	63167984	342829	67.8	0.000183286
rs55696093	G	A	0.0027796	2.64e-17	0.023521	0.21972	7	21605973	342829	71.61	0.000189698
rs1292042	G	A	0.0028816	9.82e-18	-0.024714	0.19815	17	57934995	342829	73.56	0.00019409
rs478691	G	T	0.0023144	1.32e-17	0.019771	0.51885	1	234847814	342829	72.98	0.000195168
rs1874121	T	C	0.0024332	6.31e-18	0.020992	0.33965	1	220969049	342829	74.43	0.000197671
rs10793128	A	G	0.0039888	1.71e-18	0.035004	0.092331	11	75459841	342829	77.01	0.000205372
rs58542926	T	C	0.0043551	9.52e-20	0.039609	0.075479	19	19379549	342829	82.72	0.000218958
rs6734238	G	A	0.0023418	1.53e-20	-0.021759	0.40203	2	113841030	342829	86.33	0.000227639
rs964184	C	G	0.0033917	5.77e-21	-0.031864	0.86793	11	116648917	342829	88.26	0.000232766
rs61750929	T	C	0.0050544	7.71e-22	0.048545	0.055055	9	91495135	342829	92.25	0.000245201
rs114165349	C	G	0.0076336	1.07e-22	0.074856	0.023542	1	27021913	342829	96.16	0.00025762
rs339969	A	C	0.0023599	4.66e-25	-0.024403	0.61486	15	60883281	342829	106.93	0.00028204
rs66593272	T	A	0.0060444	5.29e-25	0.062429	0.037611	8	41548911	342829	106.68	0.000282142
rs56094562	C	A	0.0024229	5.39e-26	0.02555	0.34479	15	63789186	342829	111.2	0.000294949
rs2245095	T	C	0.0040543	3.16e-26	-0.042957	0.088059	10	122857596	342829	112.26	0.000296373
rs62192269	A	T	0.011099	2.3e-25	0.11552	0.011647	2	234732375	342829	108.33	0.000307235
rs4737010	A	G	0.0027448	7.87e-28	-0.030016	0.22802	8	41630447	342829	119.59	0.000317186
rs79170239	T	C	0.002937	7.26e-30	0.033344	0.18799	9	94044272	342829	128.89	0.000339439
rs115871533	G	A	0.011685	1.27e-28	-0.12971	0.010372	2	234724254	342829	123.22	0.000345391
rs112715011	G	A	0.0079722	2.96e-32	0.094268	0.021969	2	233979178	342829	139.82	0.000381875
rs857720	C	T	0.0025969	3.29e-35	-0.032157	0.26657	1	158611797	342829	153.33	0.000404344
rs855791	G	A	0.0023248	5.48e-35	0.028692	0.56166	22	37462936	342829	152.32	0.000405356
rs4410790	C	T	0.0023888	2.12e-36	-0.030102	0.63423	7	17284577	342829	158.79	0.000420412
rs1661052	A	G	0.0039988	3.07e-38	-0.051709	0.908848	11	2942593	342829	167.21	0.000443016
rs2068888	A	G	0.0023091	1.25e-40	0.030821	0.44882	10	94839642	342829	178.16	0.000469991
rs150896045	T	C	0.0040164	3.81e-47	0.05793	0.090982	12	20924953	342829	208.03	0.000555092
rs1800562	A	G	0.0042714	5.5e-49	0.062845	0.078833	6	26093141	342829	216.47	0.000573612
rs115035012	T	C	0.0090036	2.58e-45	0.12721	0.019918	2	234256623	342829	199.62	0.000631801
rs11829410	G	A	0.0051257	1.45e-58	0.082718	0.052937	12	21132574	342829	260.43	0.00068607
rs7306128	G	A	0.0051258	1.44e-58	0.082722	0.052937	12	21132187	342829	260.45	0.000686136
rs687339	T	C	0.0027422	9.74e-71	-0.048774	0.77192	3	135932359	342829	316.36	0.000837657
rs11045932	T	C	0.0025392	4.03e-83	-0.049057	0.29405	12	21437227	342829	373.26	0.000999142
rs13421820	C	T	0.012182	3.5e-84	0.23689	0.0093476	2	234886430	342829	378.14	0.00103931
rs17476364	C	T	0.0036765	2.27e-112	0.08285	0.10984	10	71094504	342829	507.83	0.00134228
rs45521138	T	C	0.012398	2.54e-138	-0.31053	0.010615	2	234603619	342829	627.34	0.00202545
rs142458770	G	A	0.010015	1.96e-150	-0.26175	0.015111	2	234201509	342829	683.08	0.00203931
rs17864702	T	C	0.0083433	3.66e-177	-0.23692	0.021561	2	234653039	342829	806.36	0.0023683
rs150266178	T	C	0.0067186	2.98e-194	0.19989	0.030936	12	21158963	342829	885.17	0.00239568
rs111459884	A	C	0.010139	1.64e-172	0.28406	0.015112	2	234497554	342829	784.93	0.00240192
rs28571093	G	A	0.0066226	1e-200	-0.20439	0.031174	2	234258615	342829	952.49	0.00252341
rs116583152	C	G	0.0062214	1e-200	0.29846	0.035999	2	234441101	342829	2301.42	0.00618259
rs11519274	T	C	0.0031203	1e-200	0.17122	0.16061	12	21362819	342829	3011.04	0.00790452
rs6742078	T	G	0.0021221	1e-200	0.7453	0.31406	2	234672639	342829	123348	0.239327
											0.29
The characteristics of selected 116 SNPs to estimate the causal association of serum total bilirubin on cholelithiasis.
