# Supplementary material for: Causal association between serum total bilirubin and cholelithiasis: a bidirectional two-sample Mendelian randomization study
Source: Front Endocrinol (Lausanne). 2023 Jul 4;14:1178486. doi: 10.3389/fendo.2023.1178486 (PMC10352914; doi:10.3389/fendo.2023.1178486)
Supplement: Supplementary file 3 [file Table_2.xlsx]

## Sheet: table2 - 副本
TableS2:
SNP	effect_allele.exposure	other_allele.exposure	se.exposure	pval.exposure	beta.exposure	eaf.exposure	chr	pos	samplesize.exposure	F	R2
rs1260326	C	T	0.0126	3.46e-10	0.0793	0.6492	2	27730940	214167	39.61	0.00286427
rs12775076	T	C	0.0508	6.86e-09	0.2943	0.01496	10	101327335	214167	33.56	0.00255268
rs1800961	T	C	0.0295	8.58e-39	0.3848	0.0454	20	43042364	214167	170.15	0.0128345
rs2618566	T	G	0.013	8.31e-09	0.0747	0.6771	20	17844684	214167	33.02	0.00244001
rs28929474	T	C	0.0437	4.39e-17	0.3675	0.01964	14	94844947	214167	70.72	0.00520082
rs55665473	A	G	0.0133	4.18e-12	0.0924	0.2809	10	46022005	214167	48.27	0.00344917
rs7979473	G	A	0.0122	5.73e-10	0.0757	0.581	12	121420260	214167	38.5	0.00279005
											0.0321315
The characteristics of selected 7 SNPs to estimate the causal association of cholelithiasis on serum total bilirubin.
